# Supplementary material for: Genotypic Shift and Diversification of MRSA Blood Stream Isolates in a University Hospital Setting: Evidence from a 12-Year Observational Study
Source: Antibiotics (Basel). 2024 Jul 19;13(7):670. doi: 10.3390/antibiotics13070670 (PMC11273934; doi:10.3390/antibiotics13070670)
Supplement: Supplementary file 1 [file antibiotics-13-00670-s001.zip]

Archive with 1 entries (1 files):
- antibiotics-3107055-supplementary.xlsx
