# Supplementary material for: Genotypic Shift and Diversification of MRSA Blood Stream Isolates in a University Hospital Setting: Evidence from a 12-Year Observational Study
Source: Antibiotics (Basel). 2024 Jul 19;13(7):670. doi: 10.3390/antibiotics13070670 (PMC11273934; doi:10.3390/antibiotics13070670)
Supplement: Supplementary file 1 [file antibiotics-13-00670-s001.zip › antibiotics-3107055-supplementary.xlsx]

## Sheet: Table S1
			POT type								GM		EM		CLDM		MINO		LVFX		FOM		ABK		TEIC		VCM		LZD		DAP
No	year	four periods	POT1	POT2	POT3	SCCmec	agr	epidemic/sporadic clone	ST (sequence type)	CC (clonal complex)	MIC (minimum inhibitory concentration)	SIR S: succeptible I: intermediate R: resistant	MIC	SIR	MIC	SIR	MIC	SIR	MIC	SIR	MIC	SIR	MIC	SIR	MIC	SIR	MIC	SIR	MIC	SIR	MIC	SIR
1	2010	1	98	155	71	I	I	epidemic	8	8	>=16	R	>=8	R	>=8	R	8	I	>=8	R	<=8	S	<=1	S	<=0.5	S	1	S	2	S	N/A	N/A
2	2010	1	93	218	56	II	II	epidemic	2809	5	<=0.5	S	>=8	R	>=8	R	>=16	R	>=8	R	32	S	<=1	S	4	S	1	S	2	S	N/A	N/A
3	2010	1	93	234	107	II	II	sporadic	N/A	N/A	8	I	>=8	R	>=8	R	>=16	R	>=8	R	>=128	R	<=1	S	<=0.5	S	<=0.5	S	1	S	N/A	N/A
4	2010	1	93	137	103	II	II	epidemic	764	5	<=0.5	S	>=8	R	>=8	R	>=16	R	>=8	R	>=128	R	<=1	S	<=0.5	S	1	S	1	S	N/A	N/A
5	2010	1	106	9	80	IV	I	epidemic	8	8	>=16	R	<=0.25	S	<=0.25	S	<=0.5	S	0.25	S	<=8	S	<=1	S	<=0.5	S	1	S	2	S	N/A	N/A
6	2010	1	93	137	103	N/T	II	epidemic	5	5	>=16	R	>=8	R	>=8	R	<=0.5	S	>=8	R	>=128	R	<=1	S	<=0.5	S	<=0.5	S	1	S	N/A	N/A
7	2010	1	106	9	80	IV	I	epidemic	8	8	8	I	<=0.25	S	<=0.25	S	<=0.5	S	0.25	S	<=8	S	<=1	S	<=0.5	S	1	S	2	S	N/A	N/A
8	2010	1	106	139	80	IV	I	sporadic	N/A	N/A	1	S	>=8	R	>=8	R	<=0.5	S	>=8	R	>=128	R	<=1	S	<=0.5	S	1	S	2	S	N/A	N/A
9	2010	1	93	191	34	II	II	epidemic	764	5	>=16	R	>=8	R	>=8	R	>=16	R	>=8	R	>=128	R	<=1	S	<=0.5	S	1	S	1	S	N/A	N/A
10	2010	1	98	249	71	I	I	epidemic	8	8	>=16	R	>=8	R	>=8	R	8	I	>=8	R	<=8	S	<=1	S	<=0.5	S	1	S	2	S	N/A	N/A
11	2010	1	106	83	36	IV	I	sporadic	N/A	N/A	>=16	R	<=0.25	S	<=0.25	S	<=0.5	S	0.25	S	<=8	S	<=1	S	<=0.5	S	1	S	2	S	N/A	N/A
12	2010	1	98	155	85	I	I	epidemic	8	8	8	I	>=8	R	<=0.25	S	<=0.5	S	>=8	R	<=8	S	<=1	S	<=0.5	S	1	S	2	S	N/A	N/A
13	2010	1	93	214	45	II	II	sporadic	N/A	N/A	>=16	R	>=8	R	>=8	R	<=0.5	S	4	R	>=128	R	<=1	S	<=0.5	S	1	S	2	S	N/A	N/A
14	2010	1	127	255	47	N/T	N/T	sporadic	N/A	N/A	>=16	R	>=8	R	>=8	R	>=16	R	4	R	32	S	<=1	S	<=0.5	S	1	S	2	S	N/A	N/A
15	2010	1	75	219	80	II	I	epidemic	8	8	>=16	R	>=8	R	<=0.25	S	<=0.5	S	>=8	R	<=8	S	<=1	S	<=0.5	S	1	S	2	S	N/A	N/A
16	2010	1	98	249	127	I	I	sporadic	N/A	N/A	>=16	R	>=8	R	>=8	R	8	I	>=8	R	16	S	2	S	<=0.5	S	<=0.5	S	2	S	N/A	N/A
17	2011	1	93	250	56	II	II	sporadic	N/A	N/A	<=0.5	S	>=8	R	>=8	R	>=16	R	>=8	R	32	S	<=1	S	2	S	<=0.5	S	2	S	N/A	N/A
18	2011	1	93	191	103	II	II	epidemic	N/A	N/A	>=16	R	>=8	R	>=8	R	>=16	R	>=8	R	>=128	R	<=1	S	<=0.5	S	1	S	1	S	N/A	N/A
19	2011	1	93	218	56	II	II	epidemic	2809	5	<=0.5	S	>=8	R	>=8	R	>=16	R	>=8	R	32	S	<=1	S	4	S	2	S	2	S	N/A	N/A
20	2011	1	93	255	127	N/T	II	sporadic	N/A	N/A	>=16	R	>=8	R	>=8	R	<=0.5	S	>=8	R	>=128	R	<=1	S	<=0.5	S	<=0.5	S	1	S	N/A	N/A
21	2011	1	98	187	117	I	I	sporadic	N/A	N/A	>=16	R	>=8	R	<=0.25	S	8	I	>=8	R	<=8	S	2	S	<=0.5	S	<=0.5	S	2	S	N/A	N/A
22	2011	1	93	218	56	II	II	epidemic	2809	5	<=0.5	S	>=8	R	>=8	R	>=16	R	>=8	R	32	S	<=1	S	2	S	<=0.5	S	2	S	N/A	N/A
23	2011	1	106	27	71	IV	I	epidemic	8	8	>=16	R	<=0.25	S	<=0.25	S	<=0.5	S	1	S	<=8	S	<=1	S	<=0.5	S	<=0.5	S	2	S	N/A	N/A
24	2011	1	66	249	80	V	I	sporadic	N/A	N/A	<=0.5	S	>=8	R	<=0.25	S	<=0.5	S	0.25	S	<=8	S	<=1	S	<=0.5	S	<=0.5	S	2	S	N/A	N/A
25	2011	1	93	187	63	N/T	II	sporadic	N/A	N/A	>=16	R	>=8	R	>=8	R	>=16	R	>=8	R	>=128	R	<=1	S	<=0.5	S	1	S	1	S	N/A	N/A
26	2011	1	64	30	100	V	III	sporadic	N/A	N/A	>=16	R	>=8	R	<=0.25	S	<=0.5	S	0.25	S	<=8	S	<=1	S	<=0.5	S	<=0.5	S	1	S	N/A	N/A
27	2011	1	98	249	99	I	I	sporadic	N/A	N/A	>=16	R	>=8	R	>=8	R	8	I	>=8	R	<=8	S	<=1	S	<=0.5	S	1	S	2	S	N/A	N/A
28	2011	1	95	203	24	II	II	sporadic	N/A	N/A	<=0.5	S	>=8	R	>=8	R	>=16	R	>=8	R	32	S	<=1	S	1	S	<=0.5	S	2	S	N/A	N/A
29	2011	1	106	247	37	IV	III	sporadic	N/A	N/A	>=16	R	1	I	<=0.25	S	<=0.5	S	>=8	R	<=8	S	<=1	S	<=0.5	S	<=0.5	S	2	S	N/A	N/A
30	2011	1	106	27	71	IV	I	epidemic	8	8	8	I	<=0.25	S	<=0.25	S	<=0.5	S	2	I	<=8	S	<=1	S	<=0.5	S	1	S	2	S	N/A	N/A
31	2011	1	93	202	24	II	II	epidemic	2809	5	<=0.5	S	>=8	R	>=8	R	>=16	R	>=8	R	32	S	<=1	S	<=0.5	S	<=0.5	S	2	S	N/A	N/A
32	2011	1	93	218	56	II	II	epidemic	2809	5	<=0.5	S	>=8	R	>=8	R	>=16	R	>=8	R	32	S	<=1	S	4	S	1	S	4	S	N/A	N/A
33	2011	1	93	191	103	II	II	epidemic	764	5	>=16	R	>=8	R	>=8	R	>=16	R	>=8	R	>=128	R	>=16	R	<=0.5	S	1	S	2	S	N/A	N/A
34	2011	1	98	249	85	I	I	epidemic	N/A	N/A	>=16	R	>=8	R	>=8	R	>=16	R	>=8	R	<=8	S	<=1	S	<=0.5	S	1	S	2	S	N/A	N/A
35	2011	1	106	179	43	IV	III	sporadic	N/A	N/A	>=16	R	>=8	R	>=8	R	>=16	R	>=8	R	16	S	2	S	<=0.5	S	1	S	1	S	N/A	N/A
36	2012	1	98	147	69	I	I	sporadic	N/A	N/A	>=16	R	>=8	R	<=0.25	S	<=0.5	S	>=8	R	<=8	S	<=1	S	<=0.5	S	1	S	1	S	N/A	N/A
37	2012	1	108	136	112	IV	II	epidemic	N/A	N/A	<=0.5	S	>=8	R	<=0.25	S	<=0.5	S	0.25	S	<=8	S	<=1	S	<=0.5	S	1	S	2	S	N/A	N/A
38	2012	1	98	249	85	I	I	epidemic	8	8	>=16	R	>=8	R	>=8	R	>=16	R	>=8	R	<=8	S	<=1	S	<=0.5	S	<=0.5	S	2	S	N/A	N/A
39	2012	1	93	218	89	II	II	sporadic	N/A	N/A	<=0.5	S	>=8	R	>=8	R	>=16	R	>=8	R	32	S	<=1	S	2	S	<=0.5	S	2	S	N/A	N/A
40	2012	1	93	136	10	II	II	sporadic	N/A	N/A	<=0.5	S	>=8	R	>=8	R	>=16	R	>=8	R	>=128	R	<=1	S	<=0.5	S	1	S	1	S	N/A	N/A
41	2012	1	98	249	85	I	I	epidemic	8	8	>=16	R	>=8	R	>=8	R	>=16	R	>=8	R	<=8	S	<=1	S	<=0.5	S	<=0.5	S	2	S	N/A	N/A
42	2012	1	70	18	9	V	IV	sporadic	N/A	N/A	8	I	<=0.25	S	<=0.25	S	<=0.5	S	0.25	S	<=8	S	<=1	S	<=0.5	S	<=0.5	S	2	S	N/A	N/A
43	2012	1	98	219	120	I	I	sporadic	N/A	N/A	>=16	R	>=8	R	>=8	R	>=16	R	>=8	R	<=8	S	<=1	S	<=0.5	S	1	S	2	S	N/A	N/A
44	2012	1	106	129	8	IV	I	sporadic	N/A	N/A	>=16	R	>=8	R	>=8	R	<=0.5	S	>=8	R	<=8	S	2	S	<=0.5	S	1	S	2	S	N/A	N/A
45	2012	1	106	247	41	IV	III	sporadic	N/A	N/A	>=16	R	0.5	S	<=0.25	S	<=0.5	S	4	R	<=8	S	<=1	S	<=0.5	S	<=0.5	S	1	S	N/A	N/A
46	2012	1	106	11	120	IV	I	sporadic	N/A	N/A	>=16	R	<=0.25	S	<=0.25	S	<=0.5	S	0.25	S	<=8	S	<=1	S	<=0.5	S	1	S	2	S	N/A	N/A
47	2012	1	106	137	85	IV	I	sporadic	N/A	N/A	<=0.5	S	>=8	R	<=0.25	S	>=16	R	>=8	R	<=8	S	<=1	S	<=0.5	S	1	S	2	S	N/A	N/A
48	2012	1	93	191	103	II	II	epidemic	N/A	N/A	>=16	R	>=8	R	>=8	R	>=16	R	>=8	R	>=128	R	<=1	S	<=0.5	S	1	S	1	S	N/A	N/A
49	2012	1	106	153	112	IV	I	sporadic	N/A	N/A	>=16	R	>=8	R	4	R	<=0.5	S	4	R	<=8	S	2	S	<=0.5	S	<=0.5	S	2	S	N/A	N/A
50	2012	1	93	218	56	II	II	epidemic	2809	5	<=0.5	S	>=8	R	>=8	R	>=16	R	>=8	R	32	S	<=1	S	2	S	1	S	2	S	N/A	N/A
51	2012	1	98	137	71	I	I	sporadic	N/A	N/A	>=16	R	>=8	R	1	I	>=16	R	>=8	R	<=8	S	<=1	S	<=0.5	S	1	S	2	S	N/A	N/A
52	2012	1	98	249	85	I	I	epidemic	N/A	N/A	<=0.5	S	>=8	R	>=8	R	8	I	>=8	R	16	S	<=1	S	<=0.5	S	<=0.5	S	2	S	N/A	N/A
53	2012	1	93	218	56	II	II	epidemic	N/A	N/A	<=0.5	S	>=8	R	>=8	R	>=16	R	>=8	R	<=8	S	<=1	S	<=0.5	S	1	S	2	S	N/A	N/A
54	2012	1	106	11	10	IV	I	sporadic	N/A	N/A	>=16	R	>=8	R	<=0.25	S	<=0.5	S	<=0.12	S	<=8	S	<=1	S	<=0.5	S	1	S	2	S	N/A	N/A
55	2012	1	93	154	53	N/T	I	sporadic	N/A	N/A	>=16	R	>=8	R	>=8	R	>=16	R	>=8	R	>=128	R	<=1	S	<=0.5	S	2	S	1	S	N/A	N/A
56	2012	1	98	128	69	I	II	sporadic	N/A	N/A	>=16	R	>=8	R	<=0.25	S	<=0.5	S	>=8	R	<=8	S	<=1	S	<=0.5	S	1	S	2	S	N/A	N/A
57	2012	1	108	136	112	IV	II	epidemic	5	5	<=0.5	S	>=8	R	<=0.25	S	<=0.5	S	0.25	S	<=8	S	<=1	S	<=0.5	S	<=0.5	S	2	S	N/A	N/A
58	2012	1	93	191	34	II	III	epidemic	764	5	>=16	R	>=8	R	>=8	R	>=16	R	>=8	R	>=128	R	<=1	S	<=0.5	S	<=0.5	S	1	S	N/A	N/A
59	2012	1	93	155	53	N/T	II	epidemic	5	5	>=16	R	>=8	R	>=8	R	>=16	R	>=8	R	>=128	R	<=1	S	<=0.5	S	1	S	1	S	N/A	N/A
60	2012	1	106	9	2	IV	I	epidemic	8	8	8	I	<=0.25	S	<=0.25	S	<=0.5	S	<=0.12	S	<=8	S	<=1	S	<=0.5	S	1	S	1	S	N/A	N/A
61	2012	1	108	136	112	IV	II	epidemic	N/A	N/A	<=0.5	S	>=8	R	<=0.25	S	<=0.5	S	0.25	S	<=8	S	<=1	S	<=0.5	S	1	S	2	S	N/A	N/A
62	2012	1	106	247	33	IV	III	epidemic	2725	1	<=0.5	S	>=8	R	<=0.25	S	<=0.5	S	>=8	R	<=8	S	<=1	S	<=0.5	S	<=0.5	S	1	S	N/A	N/A
63	2012	1	93	218	56	II	II	epidemic	2809	5	<=0.5	S	>=8	R	>=8	R	>=16	R	>=8	R	16	S	<=1	S	8	S	2	S	2	S	N/A	N/A
64	2012	1	98	249	85	I	I	epidemic	8	8	>=16	R	>=8	R	>=8	R	8	I	>=8	R	<=8	S	<=1	S	<=0.5	S	<=0.5	S	1	S	N/A	N/A
65	2012	1	106	9	80	IV	I	epidemic	8	8	8	I	<=0.25	S	<=0.25	S	<=0.5	S	0.25	S	<=8	S	<=1	S	<=0.5	S	<=0.5	S	1	S	N/A	N/A
66	2013	2	68	158	39	N/T	II	sporadic	N/A	N/A	>=16	R	>=8	R	>=8	R	>=16	R	>=8	R	>=128	R	<=1	S	2	S	2	S	2	S	1	S
67	2013	2	98	155	85	I	I	epidemic	8	8	>=16	R	>=8	R	>=8	R	8	I	>=8	R	<=8	S	<=1	S	<=0.5	S	<=0.5	S	1	S	1	S
68	2013	2	93	136	21	II	II	epidemic	5	5	<=0.5	S	>=8	R	>=8	R	>=16	R	2	I	>=128	R	<=1	S	<=0.5	S	<=0.5	S	1	S	0.25	S
69	2013	2	93	210	40	II	II	sporadic	N/A	N/A	<=0.5	S	>=8	R	>=8	R	>=16	R	>=8	R	>=128	R	<=1	S	1	S	1	S	2	S	0.5	S
70	2013	2	98	249	71	I	I	epidemic	N/A	N/A	>=16	R	>=8	R	>=8	R	8	I	>=8	R	<=8	S	<=1	S	<=0.5	S	<=0.5	S	1	S	0.5	S
71	2013	2	108	136	112	IV	II	epidemic	5	5	<=0.5	S	>=8	R	<=0.25	S	<=0.5	S	0.25	S	<=8	S	<=1	S	<=0.5	S	1	S	2	S	0.25	S
72	2013	2	2	129	0	N/T	III	sporadic	N/A	N/A	>=16	R	1	I	<=0.25	S	<=0.5	S	>=8	R	16	S	<=1	S	<=0.5	S	1	S	1	S	0.5	S
73	2013	2	106	193	1	IV	III	epidemic	2725	1	<=0.5	S	0.5	S	<=0.25	S	<=0.5	S	>=8	R	16	S	<=1	S	<=0.5	S	<=0.5	S	1	S	0.25	S
74	2013	2	98	153	85	I	I	epidemic	8	8	<=0.5	S	>=8	R	>=8	R	>=16	R	>=8	R	>=128	R	2	S	1	S	2	S	2	S	4	*
75	2013	2	98	249	85	I	I	epidemic	N/A	N/A	>=16	R	0.5	S	<=0.25	S	<=0.5	S	>=8	R	<=8	S	<=1	S	<=0.5	S	<=0.5	S	1	S	0.5	S
76	2013	2	93	191	103	II	II	epidemic	N/A	N/A	>=16	R	>=8	R	>=8	R	8	I	>=8	R	<=8	S	<=1	S	<=0.5	S	<=0.5	S	1	S	1	S
77	2013	2	98	249	82	I	I	sporadic	N/A	N/A	>=16	R	>=8	R	>=8	R	>=16	R	>=8	R	32	S	<=1	S	<=0.5	S	<=0.5	S	1	S	0.25	S
78	2013	2	106	247	33	IV	III	epidemic	2725	1	>=16	R	>=8	R	>=8	R	>=16	R	>=8	R	<=8	S	<=1	S	<=0.5	S	<=0.5	S	2	S	1	S
79	2013	2	93	155	53	N/T	II	epidemic	5	5	<=0.5	S	1	I	<=0.25	S	<=0.5	S	>=8	R	<=8	S	<=1	S	<=0.5	S	<=0.5	S	2	S	0.5	S
80	2013	2	108	136	112	IV	II	epidemic	5	5	<=0.5	S	>=8	R	<=0.25	S	<=0.5	S	0.25	S	<=8	S	<=1	S	<=0.5	S	<=0.5	S	2	S	0.5	S
81	2013	2	93	218	56	II	II	epidemic	2809	5	<=0.5	S	>=8	R	>=8	R	>=16	R	>=8	R	>=128	R	<=1	S	8	S	2	S	4	S	2	*
82	2013	2	93	155	53	N/T	II	epidemic	N/A	N/A	<=0.5	S	>=8	R	>=8	R	>=16	R	>=8	R	>=128	R	<=1	S	<=0.5	S	1	S	1	S	1	S
83	2013	2	93	202	24	II	II	epidemic	2809	5	<=0.5	S	>=8	R	>=8	R	>=16	R	>=8	R	32	S	<=1	S	<=0.5	S	1	S	1	S	0.5	S
84	2013	2	98	153	85	I	I	epidemic	8	8	>=16	R	>=8	R	<=0.25	S	<=0.5	S	>=8	R	<=8	S	<=1	S	<=0.5	S	<=0.5	S	2	S	1	S
85	2013	2	93	155	53	N/T	II	epidemic	5	5	>=16	R	>=8	R	>=8	R	>=16	R	>=8	R	<=8	S	2	S	8	S	4	I	2	S	2	*
86	2013	2	98	249	85	I	I	epidemic	8	8	>=16	R	>=8	R	>=8	R	>=16	R	>=8	R	<=8	S	<=1	S	<=0.5	S	<=0.5	S	1	S	1	S
87	2013	2	98	249	71	I	I	epidemic	8	8	>=16	R	>=8	R	>=8	R	>=16	R	>=8	R	<=8	S	<=1	S	<=0.5	S	1	S	2	S	1	S
88	2013	2	93	155	55	N/T	II	epidemic	N/A	N/A	>=16	R	>=8	R	>=8	R	>=16	R	>=8	R	>=128	R	<=1	S	<=0.5	S	1	S	1	S	1	S
89	2013	2	93	219	125	II	II	sporadic	N/A	N/A	>=16	R	>=8	R	>=8	R	>=16	R	>=8	R	>=128	R	<=1	S	<=0.5	S	<=0.5	S	1	S	0.25	S
90	2013	2	106	247	33	IV	III	epidemic	N/A	N/A	<=0.5	S	>=8	R	<=0.25	S	<=0.5	S	>=8	R	<=8	S	<=1	S	<=0.5	S	1	S	2	S	0.25	S
91	2013	2	93	247	61	II	II	sporadic	N/A	N/A	<=0.5	S	>=8	R	>=8	R	>=16	R	>=8	R	>=128	R	2	S	1	S	2	S	2	S	4	*
92	2014	2	93	191	103	II	II	epidemic	764	5	>=16	R	>=8	R	>=8	R	>=16	R	>=8	R	>=128	R	<=1	S	<=0.5	S	1	S	1	S	0.25	S
93	2014	2	104	16	81	IV	II	sporadic	N/A	N/A	>=16	R	<=0.25	S	<=0.25	S	<=0.5	S	0.25	S	<=8	S	<=1	S	<=0.5	S	1	S	1	S	0.5	S
94	2014	2	98	249	85	I	I	epidemic	N/A	N/A	>=16	R	>=8	R	>=8	R	8	I	>=8	R	<=8	S	<=1	S	<=0.5	S	<=0.5	S	1	S	1	S
95	2014	2	98	155	103	I	I	epidemic	8	8	>=16	R	>=8	R	>=8	R	>=16	R	>=8	R	<=8	S	<=1	S	<=0.5	S	<=0.5	S	1	S	1	S
96	2014	2	75	219	80	II	I	epidemic	8	8	>=16	R	>=8	R	<=0.25	S	<=0.5	S	>=8	R	<=8	S	<=1	S	<=0.5	S	1	S	2	S	0.25	S
97	2014	2	93	136	21	II	II	epidemic	5	5	<=0.5	S	>=8	R	>=8	R	1	S	4	R	>=128	R	<=1	S	<=0.5	S	1	S	1	S	1	S
98	2014	2	98	155	103	I	I	epidemic	8	8	>=16	R	>=8	R	>=8	R	8	I	>=8	R	<=8	S	<=1	S	<=0.5	S	1	S	2	S	1	S
99	2014	2	98	155	85	I	I	epidemic	8	8	>=16	R	>=8	R	>=8	R	>=16	R	>=8	R	<=8	S	<=1	S	<=0.5	S	<=0.5	S	2	S	1	S
100	2014	2	98	249	85	I	I	epidemic	N/A	N/A	>=16	R	>=8	R	>=8	R	8	I	>=8	R	<=8	S	<=1	S	<=0.5	S	<=0.5	S	1	S	1	S
101	2014	2	93	193	1	II	II	sporadic	N/A	N/A	<=0.5	S	>=8	R	>=8	R	>=16	R	>=8	R	>=128	R	<=1	S	<=0.5	S	1	S	2	S	1	S
102	2014	2	93	128	5	II	II	sporadic	N/A	N/A	<=0.5	S	>=8	R	>=8	R	2	S	4	R	>=128	R	<=1	S	<=0.5	S	1	S	1	S	1	S
103	2014	2	106	137	80	IV	I	epidemic	8	8	>=16	R	>=8	R	<=0.25	S	<=0.5	S	4	R	<=8	S	2	S	<=0.5	S	1	S	2	S	0.5	S
104	2014	2	93	136	7	II	II	sporadic	N/A	N/A	<=0.5	S	>=8	R	>=8	R	1	S	4	R	>=128	R	<=1	S	<=0.5	S	1	S	1	S	0.25	S
105	2014	2	98	249	71	I	I	epidemic	8	8	>=16	R	>=8	R	>=8	R	>=16	R	>=8	R	<=8	S	<=1	S	<=0.5	S	<=0.5	S	1	S	0.25	S
106	2014	2	98	249	85	I	I	epidemic	8	8	>=16	R	>=8	R	>=8	R	>=16	R	>=8	R	<=8	S	<=1	S	<=0.5	S	<=0.5	S	2	S	0.5	S
107	2014	2	98	249	71	I	I	epidemic	N/A	N/A	>=16	R	>=8	R	>=8	R	>=16	R	>=8	R	<=8	S	<=1	S	<=0.5	S	<=0.5	S	1	S	1	S
108	2014	2	93	188	47	II	II	sporadic	N/A	N/A	4	S	>=8	R	>=8	R	>=16	R	4	R	>=128	R	<=1	S	<=0.5	S	1	S	1	S	0.25	S
109	2014	2	106	9	2	IV	I	epidemic	764	5	<=0.5	S	>=8	R	<=0.25	S	<=0.5	S	0.25	S	<=8	S	<=1	S	<=0.5	S	1	S	2	S	0.25	S
110	2014	2	93	183	103	N/T	II	sporadic	N/A	N/A	<=0.5	S	>=8	R	>=8	R	>=16	R	>=8	R	>=128	R	<=1	S	<=0.5	S	1	S	1	S	0.25	S
111	2015	2	98	251	69	I	I	sporadic	N/A	N/A	>=16	R	>=8	R	>=8	R	>=16	R	>=8	R	<=8	S	<=1	S	<=0.5	S	1	S	1	S	1	S
112	2015	2	93	137	103	II	II	epidemic	765	5	<=0.5	S	>=8	R	>=8	R	>=16	R	>=8	R	>=128	R	<=1	S	<=0.5	S	<=0.5	S	2	S	<=0.12	S
113	2015	2	93	191	103	II	II	epidemic	764	5	>=16	R	>=8	R	>=8	R	>=16	R	>=8	R	64	R	<=1	S	<=0.5	S	1	S	1	S	0.25	S
114	2015	2	98	251	93	I	I	sporadic	N/A	N/A	>=16	R	>=8	R	>=8	R	>=16	R	>=8	R	<=8	S	<=1	S	<=0.5	S	<=0.5	S	2	S	0.25	S
115	2015	2	106	183	37	IV	III	epidemic	2725	1	<=0.5	S	1	I	<=0.25	S	<=0.5	S	>=8	R	<=8	S	<=1	S	<=0.5	S	1	S	2	S	0.25	S
116	2015	2	106	243	33	IV	III	sporadic	N/A	N/A	<=0.5	S	1	I	<=0.25	S	<=0.5	S	>=8	R	<=8	S	<=1	S	<=0.5	S	1	S	1	S	0.25	S
117	2015	2	106	9	80	IV	I	epidemic	8	8	8	I	<=0.25	S	<=0.25	S	<=0.5	S	0.25	S	<=8	S	<=1	S	<=0.5	S	1	S	2	S	1	S
118	2015	2	93	138	16	II	II	sporadic	N/A	N/A	>=16	R	>=8	R	>=8	R	>=16	R	>=8	R	>=128	R	2	S	<=0.5	S	2	S	2	S	1	S
119	2015	2	106	137	80	IV	I	epidemic	N/A	N/A	<=0.5	S	>=8	R	<=0.25	S	>=16	R	4	R	<=8	S	<=1	S	<=0.5	S	1	S	2	S	0.25	S
120	2015	2	98	155	108	N/T	I	sporadic	N/A	N/A	8	I	>=8	R	<=0.25	S	>=16	R	>=8	R	<=8	S	<=1	S	<=0.5	S	1	S	2	S	1	S
121	2015	2	106	9	2	IV	I	epidemic	N/A	N/A	8	I	>=8	R	<=0.25	S	<=0.5	S	0.25	S	<=8	S	<=1	S	<=0.5	S	1	S	2	S	0.5	S
122	2015	2	98	25	85	I	I	sporadic	N/A	N/A	>=16	R	4	I	<=0.25	S	<=0.5	S	>=8	R	64	R	<=1	S	<=0.5	S	<=0.5	S	2	S	1	S
123	2015	2	106	59	88	IV	I	sporadic	N/A	N/A	<=0.5	S	<=0.25	S	<=0.25	S	<=0.5	S	0.25	S	<=8	S	<=1	S	<=0.5	S	1	S	2	S	0.25	S
124	2015	2	70	18	1	V	IV	epidemic	121	121	4	S	<=0.25	S	<=0.25	S	<=0.5	S	0.5	S	<=8	S	<=1	S	<=0.5	S	1	S	2	S	0.25	S
125	2016	3	106	121	112	IV	I	sporadic	N/A	N/A	>=16	R	<=0.25	S	<=0.25	S	<=0.5	S	0.25	S	<=8	S	<=1	S	<=0.5	S	1	S	2	S	0.5	S
126	2016	3	106	185	114	IV	I	sporadic	N/A	N/A	>=16	R	>=8	R	>=8	R	<=0.5	S	4	R	32	S	<=1	S	4	S	1	S	2	S	1	S
127	2016	3	106	121	90	IV	I	sporadic	N/A	N/A	>=16	R	>=8	R	>=8	R	>=16	R	1	S	<=8	S	<=1	S	<=0.5	S	1	S	2	S	0.5	S
128	2016	3	106	27	88	IV	I	sporadic	N/A	N/A	>=16	R	<=0.25	S	<=0.25	S	<=0.5	S	4	R	<=8	S	<=1	S	<=0.5	S	<=0.5	S	2	S	0.25	S
129	2016	3	106	137	124	IV	I	sporadic	N/A	N/A	<=0.5	S	>=8	R	<=0.25	S	>=16	R	>=8	R	<=8	S	<=1	S	<=0.5	S	1	S	2	S	0.5	S
130	2016	3	106	193	1	IV	III	epidemic	2725	1	<=0.5	S	>=8	R	<=0.25	S	<=0.5	S	>=8	R	<=8	S	<=1	S	<=0.5	S	1	S	2	S	0.25	S
131	2016	3	93	154	55	N/T	II	sporadic	N/A	N/A	8	I	>=8	R	>=8	R	>=16	R	>=8	R	>=128	R	<=1	S	<=0.5	S	1	S	1	S	1	S
132	2016	3	106	183	37	IV	III	epidemic	1	1	>=16	R	>=8	R	<=0.25	S	<=0.5	S	>=8	R	<=8	S	<=1	S	<=0.5	S	1	S	2	S	0.25	S
133	2016	3	70	18	1	V	IV	epidemic	121	121	4	S	>=8	R	<=0.25	S	<=0.5	S	0.25	S	16	S	<=1	S	<=0.5	S	1	S	2	S	0.25	S
134	2016	3	98	249	85	I	I	epidemic	N/A	N/A	>=16	R	>=8	R	>=8	R	>=16	R	>=8	R	<=8	S	<=1	S	<=0.5	S	1	S	2	S	1	S
135	2016	3	98	249	85	I	I	epidemic	8	8	>=16	R	>=8	R	>=8	R	8	I	>=8	R	<=8	S	<=1	S	<=0.5	S	<=0.5	S	2	S	1	S
136	2016	3	106	247	33	IV	III	epidemic	N/A	N/A	<=0.5	S	4	I	<=0.25	S	<=0.5	S	>=8	R	<=8	S	<=1	S	<=0.5	S	1	S	2	S	0.25	S
137	2016	3	93	138	50	N/T	II	sporadic	N/A	N/A	>=16	R	>=8	R	>=8	R	>=16	R	>=8	R	>=128	R	<=1	S	<=0.5	S	1	S	1	S	1	S
138	2016	3	106	193	1	IV	III	epidemic	2725	1	>=16	R	4	I	<=0.25	S	<=0.5	S	>=8	R	<=8	S	<=1	S	<=0.5	S	1	S	2	S	0.25	S
139	2016	3	106	9	80	IV	I	epidemic	8	8	>=16	R	0.5	S	<=0.25	S	<=0.5	S	0.25	S	<=8	S	<=1	S	<=0.5	S	1	S	2	S	0.5	S
140	2016	3	98	155	71	I	I	epidemic	8	8	>=16	R	>=8	R	>=8	R	8	I	>=8	R	<=8	S	<=1	S	<=0.5	S	<=0.5	S	2	S	1	S
141	2016	3	106	247	33	IV	III	epidemic	N/A	N/A	<=0.5	S	>=8	R	<=0.25	S	<=0.5	S	>=8	R	<=8	S	<=1	S	<=0.5	S	1	S	2	S	0.5	S
142	2016	3	93	130	0	II	II	sporadic	N/A	N/A	>=16	R	>=8	R	>=8	R	>=16	R	>=8	R	>=128	R	4	S	<=0.5	S	1	S	2	S	1	S
143	2016	3	106	183	103	IV	III	sporadic	N/A	N/A	<=0.5	S	>=8	R	<=0.25	S	<=0.5	S	>=8	R	<=8	S	<=1	S	<=0.5	S	1	S	2	S	0.5	S
144	2016	3	106	137	80	IV	I	epidemic	8	8	>=16	R	>=8	R	>=8	R	<=0.5	S	4	R	<=8	S	2	S	<=0.5	S	1	S	2	S	1	S
145	2017	3	93	153	57	N/T	II	sporadic	N/A	N/A	<=0.5	S	>=8	R	>=8	R	1	S	>=8	R	<=8	S	<=1	S	<=0.5	S	1	S	2	S	1	S
146	2017	3	106	137	80	IV	I	epidemic	8	8	>=16	R	>=8	R	<=0.25	S	<=0.5	S	4	R	<=8	S	2	S	<=0.5	S	1	S	2	S	1	S
147	2017	3	106	247	49	IV	III	epidemic	2725	1	<=0.5	S	2	I	<=0.25	S	<=0.5	S	>=8	R	<=8	S	<=1	S	<=0.5	S	1	S	2	S	0.25	S
148	2017	3	93	217	45	II	II	sporadic	N/A	N/A	>=16	R	>=8	R	>=8	R	>=16	R	>=8	R	64	R	<=1	S	<=0.5	S	1	S	1	S	0.5	S
149	2017	3	106	9	80	IV	I	epidemic	8	8	8	I	0.5	S	<=0.25	S	<=0.5	S	0.25	S	<=8	S	<=1	S	<=0.5	S	1	S	2	S	0.25	S
150	2017	3	106	9	18	IV	I	epidemic	8	8	>=16	R	>=8	R	<=0.25	S	<=0.5	S	<=0.12	S	<=8	S	<=1	S	<=0.5	S	1	S	2	S	0.5	S
151	2017	3	106	105	18	IV	I	sporadic	N/A	N/A	8	I	<=0.25	S	<=0.25	S	<=0.5	S	<=0.12	S	<=8	S	<=1	S	<=0.5	S	1	S	2	S	0.25	S
152	2017	3	106	137	80	IV	I	epidemic	8	8	>=16	R	>=8	R	<=0.25	S	<=0.5	S	4	R	<=8	S	>=16	R	<=0.5	S	2	S	2	S	4	*
153	2017	3	106	247	53	IV	III	sporadic	N/A	N/A	<=0.5	S	4	I	<=0.25	S	<=0.5	S	>=8	R	<=8	S	<=1	S	<=0.5	S	1	S	2	S	0.25	S
154	2017	3	106	247	49	IV	III	epidemic	2725	1	<=0.5	S	>=8	R	<=0.25	S	<=0.5	S	>=8	R	<=8	S	<=1	S	<=0.5	S	1	S	2	S	0.25	S
155	2017	3	93	191	39	II	II	sporadic	N/A	N/A	>=16	R	>=8	R	>=8	R	>=16	R	>=8	R	>=128	R	<=1	S	<=0.5	S	1	S	2	S	0.25	S
156	2017	3	106	243	57	IV	III	sporadic	N/A	N/A	>=16	R	>=8	R	>=8	R	>=16	R	>=8	R	<=8	S	8	I	<=0.5	S	1	S	2	S	1	S
157	2017	3	66	155	51	N/T	I	sporadic	N/A	N/A	>=16	R	>=8	R	>=8	R	>=16	R	>=8	R	<=8	S	<=1	S	<=0.5	S	1	S	2	S	1	S
158	2017	3	98	155	80	I	I	sporadic	N/A	N/A	>=16	R	>=8	R	>=8	R	>=16	R	>=8	R	<=8	S	<=1	S	<=0.5	S	<=0.5	S	2	S	1	S
159	2017	3	106	247	33	IV	III	epidemic	2725	1	<=0.5	S	4	I	<=0.25	S	<=0.5	S	>=8	R	<=8	S	<=1	S	<=0.5	S	1	S	2	S	1	S
160	2017	3	93	138	24	II	II	sporadic	N/A	N/A	<=0.5	S	>=8	R	>=8	R	>=16	R	>=8	R	32	S	<=1	S	8	S	2	S	2	S	4	*
161	2017	3	106	247	33	IV	III	epidemic	2725	1	<=0.5	S	1	I	<=0.25	S	<=0.5	S	>=8	R	<=8	S	<=1	S	<=0.5	S	1	S	2	S	0.25	S
162	2017	3	106	247	33	IV	III	epidemic	N/A	N/A	>=16	R	>=8	R	>=8	R	>=16	R	>=8	R	32	S	<=1	S	<=0.5	S	<=0.5	S	1	S	0.25	S
163	2017	3	106	63	88	IV	I	sporadic	N/A	N/A	>=16	R	<=0.25	S	<=0.25	S	<=0.5	S	>=8	R	<=8	S	<=1	S	<=0.5	S	1	S	2	S	0.25	S
164	2017	3	106	63	106	IV	I	sporadic	N/A	N/A	8	I	>=8	R	<=0.25	S	<=0.5	S	<=0.12	S	<=8	S	<=1	S	<=0.5	S	1	S	2	S	0.25	S
165	2017	3	106	247	33	IV	III	epidemic	N/A	N/A	>=16	R	>=8	R	<=0.25	S	<=0.5	S	>=8	R	<=8	S	<=1	S	<=0.5	S	1	S	2	S	0.25	S
166	2017	3	106	247	33	IV	III	epidemic	N/A	N/A	<=0.5	S	4	I	<=0.25	S	<=0.5	S	>=8	R	<=8	S	<=1	S	<=0.5	S	1	S	1	S	0.5	S
167	2018	3	106	63	116	IV	I	sporadic	N/A	N/A	<=0.5	S	<=0.25	S	<=0.25	S	<=0.5	S	4	R	<=8	S	<=1	S	<=0.5	S	1	S	2	S	0.25	S
168	2018	3	106	247	1	IV	III	sporadic	N/A	N/A	<=0.5	S	>=8	R	<=0.25	S	<=0.5	S	>=8	R	<=8	S	<=1	S	<=0.5	S	1	S	2	S	0.25	S
169	2018	3	106	183	48	IV	III	sporadic	N/A	N/A	<=0.5	S	1	I	<=0.25	S	<=0.5	S	>=8	R	<=8	S	<=1	S	<=0.5	S	1	S	2	S	0.25	S
170	2018	3	108	191	50	IV	I	sporadic	N/A	N/A	>=16	R	>=8	R	<=0.25	S	<=0.5	S	4	R	<=8	S	<=1	S	<=0.5	S	1	S	2	S	0.25	S
171	2018	3	108	8	2	IV	II	sporadic	N/A	N/A	<=0.5	S	<=0.25	S	<=0.25	S	<=0.5	S	0.5	S	<=8	S	<=1	S	<=0.5	S	1	S	2	S	0.25	S
172	2018	3	110	247	117	IV	III	sporadic	N/A	N/A	<=0.5	S	1	I	<=0.25	S	<=0.5	S	>=8	R	<=8	S	<=1	S	<=0.5	S	1	S	2	S	0.25	S
173	2018	3	106	27	7	IV	I	sporadic	N/A	N/A	1	S	0.5	S	0.5	S	<=0.5	S	0.25	S	<=8	S	<=1	S	<=0.5	S	1	S	2	S	0.25	S
174	2018	3	106	249	80	IV	I	epidemic	8	8	>=16	R	0.5	S	<=0.25	S	<=0.5	S	0.25	S	<=8	S	<=1	S	<=0.5	S	1	S	2	S	1	S
175	2018	3	106	249	33	IV	III	sporadic	N/A	N/A	>=16	R	>=8	R	<=0.25	S	<=0.5	S	>=8	R	<=8	S	<=1	S	<=0.5	S	1	S	2	S	0.5	S
176	2018	3	106	249	22	IV	I	sporadic	N/A	N/A	>=16	R	0.5	S	<=0.25	S	<=0.5	S	0.25	S	<=8	S	<=1	S	<=0.5	S	1	S	2	S	1	S
177	2018	3	106	249	80	IV	I	epidemic	8	8	>=16	R	>=8	R	>=8	R	<=0.5	S	4	R	<=8	S	2	S	<=0.5	S	1	S	2	S	1	S
178	2018	3	98	241	85	I	I	sporadic	N/A	N/A	>=16	R	>=8	R	>=8	R	8	I	>=8	R	64	R	<=1	S	<=0.5	S	<=0.5	S	1	S	1	S
179	2018	3	106	137	80	IV	I	epidemic	8	8	<=0.5	S	>=8	R	<=0.25	S	<=0.5	S	>=8	R	<=8	S	<=1	S	<=0.5	S	1	S	2	S	0.25	S
180	2018	3	106	9	2	IV	I	epidemic	8	8	4	S	0.5	S	<=0.25	S	<=0.5	S	<=0.12	S	<=8	S	<=1	S	4	S	2	S	2	S	0.5	S
181	2018	3	107	9	31	IV	I	sporadic	N/A	N/A	4	S	0.5	S	<=0.25	S	<=0.5	S	<=0.12	S	<=8	S	<=1	S	2	S	1	S	2	S	0.5	S
182	2018	3	93	183	63	II	II	sporadic	N/A	N/A	>=16	R	>=8	R	>=8	R	<=0.5	S	>=8	R	>=128	R	2	S	<=0.5	S	1	S	1	S	1	S
183	2018	3	111	248	125	IV	III	sporadic	N/A	N/A	<=0.5	S	>=8	R	<=0.25	S	<=0.5	S	>=8	R	<=8	S	<=1	S	<=0.5	S	1	S	2	S	0.5	S
184	2018	3	109	200	112	IV	II	sporadic	N/A	N/A	<=0.5	S	>=8	R	<=0.25	S	<=0.5	S	0.25	S	<=8	S	<=1	S	<=0.5	S	1	S	2	S	1	S
185	2018	3	70	18	93	V	IV	sporadic	N/A	N/A	8	I	>=8	R	<=0.25	S	<=0.5	S	0.25	S	<=8	S	<=1	S	<=0.5	S	<=0.5	S	2	S	0.25	S
186	2018	3	98	153	85	I	I	epidemic	8	8	>=16	R	>=8	R	<=0.25	S	<=0.5	S	>=8	R	32	S	<=1	S	<=0.5	S	1	S	2	S	0.25	S
187	2018	3	96	241	85	I	I	sporadic	N/A	N/A	>=16	R	>=8	R	>=8	R	8	I	>=8	R	<=8	S	<=1	S	<=0.5	S	1	S	2	S	4	*
188	2018	3	104	153	81	IV	I	sporadic	N/A	N/A	>=16	R	1	I	<=0.25	S	<=0.5	S	4	R	<=8	S	<=1	S	<=0.5	S	1	S	2	S	0.25	S
189	2018	3	106	129	5	IV	III	sporadic	N/A	N/A	<=0.5	S	1	I	<=0.25	S	<=0.5	S	>=8	R	<=8	S	<=1	S	<=0.5	S	1	S	2	S	0.25	S
190	2018	3	106	193	1	IV	III	epidemic	2725	1	<=0.5	S	>=8	R	<=0.25	S	<=0.5	S	>=8	R	<=8	S	<=1	S	<=0.5	S	1	S	2	S	0.25	S
191	2018	3	106	137	80	IV	I	epidemic	N/A	N/A	<=0.5	S	>=8	R	<=0.25	S	<=0.5	S	>=8	R	<=8	S	<=1	S	<=0.5	S	1	S	2	S	0.25	S
192	2018	3	92	214	37	N/T	II	sporadic	N/A	N/A	>=16	R	>=8	R	>=8	R	>=16	R	>=8	R	>=128	R	<=1	S	1	S	<=0.5	S	4	S	0.25	S
193	2019	4	70	18	1	V	IV	epidemic	121	121	8	I	<=0.25	S	<=0.25	S	<=0.5	S	0.25	S	<=8	S	<=1	S	<=0.5	S	<=0.5	S	2	S	0.5	S
194	2019	4	106	59	125	IV	I	sporadic	N/A	N/A	>=16	R	<=0.25	S	<=0.25	S	<=0.5	S	0.25	S	<=8	S	<=1	S	<=0.5	S	1	S	2	S	0.5	S
195	2019	4	106	133	80	IV	I	sporadic	N/A	N/A	<=0.5	S	>=8	R	<=0.25	S	>=16	R	>=8	R	<=8	S	<=1	S	<=0.5	S	1	S	2	S	0.25	S
196	2019	4	106	247	33	IV	III	epidemic	2725	1	<=0.5	S	1	I	<=0.25	S	<=0.5	S	>=8	R	<=8	S	<=1	S	<=0.5	S	1	S	2	S	0.25	S
197	2019	4	106	247	105	IV	III	sporadic	N/A	N/A	<=0.5	S	>=8	R	<=0.25	S	<=0.5	S	>=8	R	<=8	S	<=1	S	<=0.5	S	1	S	2	S	0.25	S
198	2019	4	98	141	45	I	I	sporadic	N/A	N/A	<=0.5	S	>=8	R	>=8	R	>=16	R	>=8	R	<=8	S	<=1	S	<=0.5	S	1	S	2	S	0.25	S
199	2019	4	106	169	116	IV	I	sporadic	N/A	N/A	8	I	<=0.25	S	<=0.25	S	<=0.5	S	<=0.12	S	<=8	S	<=1	S	<=0.5	S	1	S	2	S	1	S
200	2019	4	106	247	114	IV	III	sporadic	N/A	N/A	<=0.5	S	>=8	R	<=0.25	S	<=0.5	S	>=8	R	<=8	S	<=1	S	<=0.5	S	1	S	2	S	1	S
201	2019	4	106	249	112	IV	I	sporadic	N/A	N/A	<=0.5	S	>=8	R	<=0.25	S	<=0.5	S	>=8	R	<=8	S	<=1	S	<=0.5	S	1	S	2	S	0.5	S
202	2019	4	106	255	112	IV	I	sporadic	N/A	N/A	>=16	R	<=0.25	S	<=0.25	S	<=0.5	S	0.25	S	<=8	S	<=1	S	<=0.5	S	1	S	2	S	0.25	S
203	2019	4	106	137	80	IV	I	epidemic	8	8	<=0.5	S	>=8	R	<=0.25	S	<=0.5	S	>=8	R	<=8	S	<=1	S	<=0.5	S	1	S	2	S	0.5	S
204	2019	4	106	137	80	IV	I	epidemic	8	8	<=0.5	S	>=8	R	<=0.25	S	<=0.5	S	>=8	R	<=8	S	<=1	S	<=0.5	S	1	S	2	S	0.25	S
205	2019	4	93	153	53	N/T	II	sporadic	N/A	N/A	>=16	R	>=8	R	>=8	R	<=0.5	S	>=8	R	>=128	R	<=1	S	<=0.5	S	1	S	1	S	1	S
206	2019	4	106	193	1	IV	III	epidemic	2725	1	<=0.5	S	>=8	R	>=8	R	>=16	R	>=8	R	<=8	S	<=1	S	<=0.5	S	1	S	1	S	0.25	S
207	2019	4	106	249	115	IV	I	sporadic	N/A	N/A	1	S	<=0.25	S	<=0.25	S	<=0.5	S	<=0.12	S	<=8	S	<=1	S	2	S	2	S	2	S	1	S
208	2019	4	110	248	112	IV	II	sporadic	N/A	N/A	<=0.5	S	<=0.25	S	<=0.25	S	<=0.5	S	0.25	S	<=8	S	<=1	S	<=0.5	S	1	S	2	S	0.25	S
209	2019	4	106	193	1	IV	III	epidemic	2725	1	<=0.5	S	>=8	R	<=0.25	S	<=0.5	S	>=8	R	<=8	S	<=1	S	<=0.5	S	1	S	2	S	1	S
210	2020	4	106	9	18	IV	I	epidemic	8	8	>=16	R	<=0.25	S	<=0.25	S	<=0.5	S	<=0.12	S	<=8	S	<=1	S	<=0.5	S	1	S	2	S	1	S
211	2020	4	106	9	80	IV	I	epidemic	8	8	>=16	R	>=8	R	<=0.25	S	<=0.5	S	0.25	S	<=8	S	<=1	S	<=0.5	S	<=0.5	S	2	S	0.25	S
212	2020	4	106	247	33	IV	III	epidemic	N/A	N/A	<=0.5	S	>=8	R	<=0.25	S	<=0.5	S	>=8	R	<=8	S	<=1	S	<=0.5	S	1	S	2	S	0.25	S
213	2020	4	106	153	103	IV	I	sporadic	N/A	N/A	>=16	R	>=8	R	<=0.25	S	<=0.5	S	4	R	<=8	S	<=1	S	<=0.5	S	<=0.5	S	2	S	0.25	S
214	2020	4	93	255	47	II	II	sporadic	N/A	N/A	<=0.5	S	>=8	R	>=8	R	>=16	R	>=8	R	>=128	R	<=1	S	<=0.5	S	1	S	1	S	0.25	S
215	2020	4	108	168	3	IV	II	sporadic	N/A	N/A	<=0.5	S	<=0.25	S	<=0.25	S	<=0.5	S	0.5	S	<=8	S	<=1	S	<=0.5	S	1	S	2	S	0.25	S
216	2020	4	106	119	37	IV	III	sporadic	N/A	N/A	<=0.5	S	<=0.25	S	<=0.25	S	<=0.5	S	>=8	R	<=8	S	<=1	S	<=0.5	S	1	S	2	S	0.25	S
217	2020	4	106	145	69	IV	I	sporadic	N/A	N/A	>=16	R	>=8	R	<=0.25	S	<=0.5	S	4	R	<=8	S	<=1	S	<=0.5	S	1	S	2	S	0.25	S
218	2020	4	93	217	111	II	II	sporadic	N/A	N/A	>=16	R	>=8	R	>=8	R	>=16	R	>=8	R	64	R	<=1	S	<=0.5	S	<=0.5	S	1	S	0.25	S
219	2020	4	106	183	37	IV	III	epidemic	2725	1	<=0.5	S	2	I	<=0.25	S	<=0.5	S	>=8	R	<=8	S	<=1	S	<=0.5	S	1	S	2	S	0.25	S
220	2020	4	106	159	33	IV	III	sporadic	N/A	N/A	<=0.5	S	4	I	<=0.25	S	<=0.5	S	>=8	R	<=8	S	<=1	S	<=0.5	S	1	S	2	S	0.25	S
221	2020	4	106	247	33	IV	III	epidemic	N/A	N/A	<=0.5	S	4	I	<=0.25	S	<=0.5	S	>=8	R	<=8	S	<=1	S	<=0.5	S	1	S	2	S	0.25	S
222	2020	4	106	77	113	N/T	I	sporadic	N/A	N/A	<=0.5	S	>=8	R	<=0.25	S	<=0.5	S	4	R	<=8	S	<=1	S	<=0.5	S	1	S	2	S	0.5	S
223	2020	4	106	247	33	IV	III	epidemic	N/A	N/A	<=0.5	S	>=8	R	<=0.25	S	<=0.5	S	>=8	R	<=8	S	<=1	S	<=0.5	S	1	S	2	S	0.25	S
224	2020	4	106	169	80	IV	I	sporadic	N/A	N/A	>=16	R	>=8	R	>=8	R	<=0.5	S	>=8	R	<=8	S	2	S	<=0.5	S	1	S	2	S	0.5	S
225	2020	4	98	241	69	I	I	sporadic	N/A	N/A	>=16	R	>=8	R	>=8	R	8	I	>=8	R	<=8	S	<=1	S	<=0.5	S	1	S	2	S	1	S
226	2020	4	104	183	5	IV	III	sporadic	N/A	N/A	>=16	R	>=8	R	<=0.25	S	<=0.5	S	>=8	R	<=8	S	<=1	S	<=0.5	S	1	S	2	S	0.5	S
227	2020	4	106	193	1	IV	III	epidemic	2725	1	<=0.5	S	4	I	<=0.25	S	<=0.5	S	>=8	R	<=8	S	<=1	S	<=0.5	S	1	S	2	S	0.5	S
228	2020	4	106	247	33	IV	III	epidemic	N/A	N/A	<=0.5	S	2	I	<=0.25	S	<=0.5	S	>=8	R	<=8	S	<=1	S	<=0.5	S	1	S	2	S	0.5	S
229	2020	4	106	247	33	IV	III	epidemic	N/A	N/A	<=0.5	S	>=8	R	<=0.25	S	<=0.5	S	>=8	R	<=8	S	<=1	S	<=0.5	S	1	S	2	S	0.25	S
230	2021	4	106	247	33	IV	III	epidemic	N/A	N/A	<=0.5	S	1	I	<=0.25	S	<=0.5	S	>=8	R	<=8	S	<=1	S	<=0.5	S	1	S	2	S	0.5	S
231	2021	4	93	158	105	II	II	sporadic	N/A	N/A	<=0.5	S	>=8	R	<=0.25	S	>=16	R	>=8	R	32	S	2	S	4	S	2	S	2	S	0.5	S
232	2021	4	106	247	33	IV	III	epidemic	N/A	N/A	<=0.5	S	4	I	<=0.25	S	<=0.5	S	>=8	R	<=8	S	<=1	S	<=0.5	S	1	S	2	S	1	S
233	2021	4	106	247	33	IV	III	epidemic	2725	1	<=0.5	S	4	I	<=0.25	S	<=0.5	S	>=8	R	<=8	S	<=1	S	<=0.5	S	1	S	2	S	0.25	S
234	2021	4	106	247	33	IV	III	epidemic	N/A	N/A	>=16	R	>=8	R	<=0.25	S	<=0.5	S	>=8	R	<=8	S	<=1	S	<=0.5	S	1	S	1	S	0.25	S
235	2021	4	74	183	101	IV	III	sporadic	N/A	N/A	<=0.5	S	1	I	<=0.25	S	<=0.5	S	>=8	R	<=8	S	<=1	S	<=0.5	S	1	S	1	S	0.25	S
236	2021	4	106	247	33	IV	III	epidemic	2725	1	<=0.5	S	>=8	R	<=0.25	S	<=0.5	S	>=8	R	<=8	S	<=1	S	<=0.5	S	1	S	2	S	0.25	S
237	2021	4	106	183	37	IV	III	epidemic	N/A	N/A	<=0.5	S	>=8	R	<=0.25	S	<=0.5	S	>=8	R	<=8	S	<=1	S	<=0.5	S	1	S	2	S	0.25	S
238	2021	4	108	58	80	IV	II	sporadic	N/A	N/A	<=0.5	S	<=0.25	S	<=0.25	S	<=0.5	S	0.5	S	<=8	S	<=1	S	<=0.5	S	1	S	2	S	0.25	S
239	2021	4	106	247	33	IV	III	epidemic	N/A	N/A	<=0.5	S	4	I	<=0.25	S	<=0.5	S	>=8	R	<=8	S	<=1	S	<=0.5	S	1	S	2	S	0.25	S
240	2021	4	98	249	85	N/T	I	epidemic	8	8	>=16	R	>=8	R	>=8	R	>=16	R	>=8	R	<=8	S	<=1	S	<=0.5	S	1	S	2	S	0.5	S
241	2021	4	106	9	80	IV	I	epidemic	N/A	N/A	<=0.5	S	<=0.25	S	<=0.25	S	<=0.5	S	1	S	<=8	S	<=1	S	<=0.5	S	1	S	2	S	0.25	S
242	2021	4	98	191	61	I	I	sporadic	N/A	N/A	>=16	R	>=8	R	>=8	R	8	I	>=8	R	<=8	S	<=1	S	<=0.5	S	<=0.5	S	1	S	1	S
243	2021	4	106	183	61	IV	III	sporadic	N/A	N/A	>=16	R	>=8	R	>=8	R	>=16	R	>=8	R	<=8	S	<=1	S	<=0.5	S	1	S	2	S	0.25	S
244	2021	4	104	255	125	N/T	I	sporadic	N/A	N/A	N/A	N/A	N/A	N/A	N/A	N/A	N/A	N/A	N/A	N/A	N/A	N/A	N/A	N/A	N/A	N/A	N/A	N/A	N/A	N/A	N/A	N/A
245	2021	4	106	255	92	IV	I	sporadic	N/A	N/A	<=0.5	S	<=0.25	S	<=0.25	S	<=0.5	S	1	S	<=8	S	<=1	S	<=0.5	S	1	S	2	S	0.25	S
